# Supplementary material for: Discriminative biogeochemical signatures of methanotrophs in different chemosynthetic habitats at an active mud volcano in the Canadian Beaufort Sea
Source: Sci Rep. 2019 Nov 26;9:17592. doi: 10.1038/s41598-019-53950-4 (PMC6879587; doi:10.1038/s41598-019-53950-4)
Supplement: Supplementary file 2 — Supplementary Material [file 41598_2019_53950_MOESM2_ESM.xlsx]

## Sheet: Table S3
Table S3. Relative abundance of OTUs of the order Methylococcales.
Taxonomy				DM site																	BM site															ST site
OTU_ID	Family	Genus	Species	Core depth (cm)																	Core depth (cm)															Core depth (cm)
				0	1	2	3	4	5	6	7	8	9	10	11	12	13	14	15	16	0	1	2	3	4	5	6	7	8	9	10	11	12	13	14	0	1	2	3	4	5	6	7	8	9	10	11	12	13
OTU004	Methylomonas_f	Methyloprofundus	Methyloprofundus_unclassified	14.9649	18.4071	19.0951	14.9376	9.64433	8.75866	14.7334	6.56877	9.29237	8.77677	5.32023	1.59645	2.1559	0.81765	0.205927	0.0820398	0.0178372	6.74903	9.69646	9.89355	11.9421	1.344	4.00643	0.185728	1.48562	0.114573	0.583245	0.619092	0.990621	0.271619	0.837431	0.45658	1.06399	1.05402	0.890032	2.45153	3.34839	3.27889	2.34578	2.00762	0.717896	0.262877	0.176753	0.151149	0.144276	0.0832408
OTU068	Methylophaga_f	EU919781_g	EU919781_g_unclassified	0.653849	1.17373	0.937644	0.763459	0.951112	0.483918	0.451324	0.812689	1.00649	0.611526	0.33977	0.088259	0.100158	0.0430342	0.00965282	0	0.00324312	0.534759	0.154014	0.434638	0.323355	0.0461681	0.0947758	0.0206364	0.0511108	0	0.0265111	0.0133138	0.0249736	0	0.0128836	0.0179933	0.123199	0.0376435	0.0903939	0.195892	0.269854	0.434587	0.126799	0.0945999	0.0492419	0.0495276	0.0168336	0.0109926	0	0.00693674
OTU156	Methylophaga_f	EU919781_g	EU919781_g_unclassified	0.0129904	0	0.00287621	0.00436262	0.00701066	0.00802075	0.00843597	0.00560475	0	0.00182545	0	0.00259585	0.00500789	0	0	0	0	0	0	0	0	0	0	0	0	0	0	0.0266276	0	0	0	0	0	0	0	0	0	0.00599431	0	0	0	0	0	0	0	0.00693674
OTU182	Methylomonas_f	AB453959_g	AB453959_g_unclassified	0.0303109	0.0217358	0.0258859	0.0196318	0.00934754	0.00802075	0.00210899	0	0	0	0	0	0	0	0	0	0	0.0737599	0.0128345	0.00368338	0.0269463	0	0.126368	0	0.0306665	0	0	0.0066569	0.00277485	0	0.0128836	0	0.0335996	0.0250957	0.0312902	0.00576153	0	0.00299715	0	0	0.00259168	0	0.0028056	0	0	0
OTU289	Methylophaga_f	EU919781_g	EU919781_g_unclassified	0.532606	0.568235	0.517717	0.218131	0.151898	0.0240622	0.0231989	0.067257	0.172163	0.0839707	0.0141571	0.0155751	0.0100158	0.00286895	0	0	0	0.497879	0.51338	0.659324	0.511979	0.0153894	0.175192	0.00619093	0.0545182	0.00487543	0	0	0.0388479	0.0126334	0.0365034	0.0112458	0.223998	0.0313696	0.0764872	0.178607	0.319418	0.36865	0.215558	0.207594	0.0907088	0.0190491	0.0224448	0.016489	0	0.0104051
OTU386	Methylophaga_f	EU919781_g	EF687445_s	0.368061	0.394349	0.307754	0.218131	0.17994	0.0347566	0.0548338	0.0728618	0.203064	0.107702	0.0594598	0.00259585	0.0275434	0.00860684	0	0	0	0.233573	0.3722	0.456739	0.35765	0.0461681	0.117752	0.00206364	0.0374813	0.00243772	0	0.0133138	0.0166491	0	0.00214726	0.0112458	0.186665	0.0627392	0.0625804	0.0633768	0.126666	0.119886	0.110949	0.0919721	0.0336918	0.00761963	0.0084168	0.00274816	0	0.00693674
OTU406	Methylomonas_f	Methyloprofundus	Methyloprofundus_unclassified	0.493635	0.617916	0.716176	0.527877	0.182277	0.096249	0.118104	0.100886	0.101532	0.116829	0.0764483	0.0285544	0.0275434	0.0143447	0	0	0	0.0307333	0.11551	0.0920844	0.0930871	0.0256489	0.01436	0	0.0170369	0	0	0	0	0	0.00429452	0.0112458	0	0.0313696	0.0104301	0.0345692	0.0715938	0.0299715	0.0443796	0.0367889	0.0129584	0.00761963	0	0	0	0.00346837
OTU620	Methylomonas_f	DQ270619_g	DQ270619_s	0	0	0	0	0	0	0	0	0	0	0	0	0	0	0	0	0	0	0	0	0	0	0	0	0	0	0	0	0	0	0	0	0	0.00627392	0	0	0	0	0	0	0	0	0	0	0	0
OTU734	Methylophaga_f	EU919781_g	EU919781_s	0	0	0	0	0.00467377	0	0	0	0	0	0	0	0	0	0	0	0	0	0	0	0	0	0.002872	0	0	0	0	0	0	0	0	0	0	0	0.00695338	0	0.00550721	0	0	0	0	0	0	0	0	0
OTU755	Methylomonas_f	Methyloprofundus	Methyloprofundus_unclassified	0.0433013	0.0652073	0.109296	0.0479888	0.0537484	0.064166	0.0822507	0.0168143	0.0264866	0.00912725	0.00849425	0.0103834	0.0150237	0.0114758	0	0	0	0.00614666	0.0385035	0.0184169	0.0244966	0	0.011488	0	0.00340739	0	0	0	0	0	0	0.00224916	0	0.00627392	0.00347669	0	0.0165216	0.00299715	0	0	0.00518336	0	0	0	0	0
OTU821	Methylomonas_f	Methyloprofundus	AJ745717_s	0.155885	0.142835	0.155315	0.0763459	0.0490746	0.0133679	0.010545	0.0168143	0.0529731	0.0255563	0.00283142	0.0103834	0.00751183	0	0	0	0	0.0245866	0.102676	0.0699842	0.100436	0	0.02872	0	0	0	0	0	0.00277485	0	0.0107363	0.00674749	0.0335996	0.0125478	0.00695338	0.048973	0.0220289	0.0449573	0.0221898	0.0420444	0.0103667	0	0.0056112	0	0	0.0554939
OTU1036	Methylophaga_f	EU919781_g	EU919781_g_unclassified	0.0433013	0.0683124	0.0431431	0.0545328	0.0303795	0.0160415	0.0274169	0.022419	0.0220721	0.0109527	0	0	0.00250394	0	0	0	0	0	0.00641725	0.00736675	0.0122483	0	0.002872	0	0	0	0	0	0	0	0	0	0.0261331	0	0	0.00576153	0	0	0.00316997	0.00788333	0.00259168	0	0.0028056	0	0	0
OTU1065	Methylophaga_f	EU919781_g	AJ704665_s	0	0.00310511	0.00287621	0.0196318	0	0.0267358	0.0421799	0.00560475	0.00441443	0.00547635	0	0	0.00250394	0	0	0	0	0.0245866	0	0.00736675	0.00244966	0	0	0	0.00340739	0	0	0	0	0	0	0	0	0.0125478	0	0	0	0	0	0	0	0	0	0	0	0
OTU1321	Methylophaga_f	EU919781_g	JF268399_s	0	0	0	0	0	0	0	0	0	0	0	0	0	0	0	0	0	0	0	0.00368338	0	0	0.011488	0	0	0	0	0	0	0	0	0	0.0186665	0	0	0	0	0	0.00316997	0	0	0	0	0	0	0
OTU1508	Methylomonas_f	Methyloprofundus	Methyloprofundus_unclassified	0.0519615	0.027946	0.0460193	0.0436262	0.0444008	0.0133679	0.0189809	0.0112095	0.0353154	0.036509	0.0226513	0.0051917	0.00500789	0.00286895	0.00321761	0	0	0.0245866	0.00641725	0.0110501	0.0220469	0.00512978	0.01436	0.00206364	0.00340739	0	0	0	0	0	0.00214726	0.00224916	0	0	0	0.00288077	0	0.00899146	0.00316997	0.00525555	0	0	0	0	0	0
OTU1654	Methylomonas_f	AB453959_g	AB453959_g_unclassified	0.0129904	0.0217358	0.00287621	0	0.00467377	0	0	0	0	0	0	0	0	0	0	0	0	0.0245866	0.00641725	0.0221003	0.014698	0.0102596	0.017232	0	0.00681477	0	0	0	0.0055497	0	0	0	0.00746659	0.0376435	0.0278135	0	0.0110144	0.00299715	0	0	0	0	0	0	0	0
OTU1740	Methylophaga_f	EU919781_g	EU287274_s	0	0	0.00287621	0	0	0	0	0	0	0	0	0	0	0	0	0	0	0	0	0	0	0	0	0	0	0	0	0	0	0.0189502	0	0	0	0	0	0	0	0	0	0	0	0	0	0	0	0
OTU2044	Methylophaga_f	EU919781_g	EU919781_g_unclassified	0.0259808	0.0124204	0.00862862	0.0152692	0.021032	0.0267358	0.0168719	0	0.00882885	0.00912725	0.00566283	0	0	0	0.00643521	0	0	0.01844	0	0	0.00244966	0	0.002872	0	0	0	0	0	0	0	0	0	0	0	0	0	0	0	0	0	0	0	0	0	0	0
OTU2098	Methylomonas_f	Methyloprofundus	Methyloprofundus_unclassified	0	0.00310511	0	0.00218131	0.00233689	0.00267358	0.0168719	0	0.00441443	0	0	0	0	0	0	0	0	0	0	0	0	0	0	0	0	0	0	0	0	0	0	0	0	0	0	0	0	0	0	0	0	0	0	0	0	0
OTU2485	Methylomonas_f	Methyloprofundus	Methyloprofundus_unclassified	0	0	0	0.00654393	0.00233689	0.00802075	0.00843597	0.0112095	0	0	0	0	0.00500789	0	0	0	0	0	0	0	0	0	0	0	0	0	0	0	0	0	0	0	0	0	0	0	0	0	0	0	0	0	0	0	0	0
OTU2577	Methylomonas_f	FJ264570_g	FJ264570_s	0	0	0	0.00218131	0	0	0	0	0	0	0	0	0	0.00573789	0	0	0	0	0	0	0	0.00512978	0	0.00206364	0	0	0	0	0.0055497	0	0	0.00224916	0.0149332	0.0188218	0	0	0	0	0	0.00262778	0	0	0	0	0	0
OTU2660	Methylomonas_f	Methylomonas_f_unclassified	Methylomonas_f_unclassified	0	0	0.00575242	0	0	0	0	0	0	0	0	0	0	0	0	0	0	0	0	0	0	0	0	0	0	0	0	0	0	0	0	0	0.00746659	0.0125478	0.0173834	0.0086423	0	0	0	0	0	0	0	0	0	0
OTU2698	Methylomonas_f	Methylomonas_f_unclassified	Methylomonas_f_unclassified	0.00866026	0	0	0	0	0	0	0	0	0	0	0	0	0	0	0	0	0	0	0	0	0	0	0	0	0	0	0	0	0	0	0	0	0	0	0	0	0	0	0	0	0	0	0	0	0
OTU2919	Methylomonas_f	Methyloprofundus	AJ745717_s	0.0259808	0.0217358	0.014381	0.0196318	0.0140213	0	0	0	0	0	0	0	0	0.00286895	0	0	0	0	0.0192517	0	0.0220469	0	0.00861599	0	0	0	0	0	0	0	0	0.00449832	0	0	0	0.0086423	0	0.00899146	0	0	0	0	0	0	0	0.00346837
OTU3180	Methylomonas_f	Methyloprofundus	Methyloprofundus_unclassified	0.00866026	0.0155255	0.00862862	0.0130879	0.00467377	0	0.00632698	0	0	0	0.00283142	0	0	0	0	0	0	0.01844	0	0.0184169	0.00244966	0	0.022976	0.00412729	0	0	0	0	0	0	0	0	0.0149332	0	0	0.0172846	0.00550721	0.00299715	0.00633995	0.0105111	0	0	0	0	0	0
[truncated: 20 more columns]
