# Supplementary material for: Discriminative biogeochemical signatures of methanotrophs in different chemosynthetic habitats at an active mud volcano in the Canadian Beaufort Sea
Source: Sci Rep. 2019 Nov 26;9:17592. doi: 10.1038/s41598-019-53950-4 (PMC6879587; doi:10.1038/s41598-019-53950-4)
Supplement: Supplementary file 3 — Supplementary Material [file 41598_2019_53950_MOESM3_ESM.xlsx]

## Sheet: Table S4
Table S4. Heat map of major OTUs with taxonomy
OTU_ID		Taxonomy						DM site																	BM site															ST site
								Core depth (cm)																	Core depth (cm)															Core depth (cm)
	Domain	Phylum	Class	Order	Family	Genus	Species	0	1	2	3	4	5	6	7	8	9	10	11	12	13	14	15	16	0	1	2	3	4	5	6	7	8	9	10	11	12	13	14	0	1	2	3	4	5	6	7	8	9
A_OTU001	Archaea	Euryarchaeota	Methanomicrobia	Methanosarcinales	Methanosarcinaceae	Methanococcoides	Methanococcoides_unclassified	1.88638	8.4576	21.8349	37.8768	25.2469	58.3555	84.3854	95.265	97.0539	94.9228	93.1652	94.8973	83.9061	67.7511	82.5426	86.6396	93.2675	ND	ND	85.6995	83.5522	83.4561	92.068	89.5325	82.3952	85.6977	78.0514	92.8455	79.8894	90.0366	95.7418	94.6881	0.286218	ND	4.88903	9.71656	19.8832	52.809	70.78	78.9169	91.7235	89.6941
A_OTU008	Archaea	Euryarchaeota	Methanomicrobia	Methanosarcinales	ANME2_f	ANME2_f_unclassified	ANME2_f_unclassified	0.0436157	0	0.0259168	0	0	0.0482975	0.243632	0	0.062461	0.0528877	0	0	0	0	0	0	0			0	0	0	0.0432854	0	0	0	0	0	0	0	0.0104624	0	0		0.0536078	0.880395	5.15731	8.65408	3.54987	3.02029	2.30445	2.40833
A_OTU014	Archaea	Euryarchaeota	Methanomicrobia	Methanosarcinales	Methanosaetaceae	Methanosaeta	Methanosaeta_unclassified	0.839603	1.75299	4.82053	13.3325	6.07152	3.97247	1.53931	0.250862	0.187383	0.581764	0.463562	0.555323	1.57233	4.26265	1.17755	1.61114	0.440245			0.379965	0.17585	0.287819	0.151499	0.0447327	0.167665	0.0348554	0.145596	0.0108401	0.0721241	0.0998558	0.0732371	0.0538735	0		0.0214431	0	0.0432479	0.107578	0.0845206	0	0	0.0108483
A_OTU015	Archaea	Euryarchaeota	Methanomicrobia	Methanomicrobiales	Methanomicrobiales_unclassified	Methanomicrobiales_unclassified	Methanomicrobiales_unclassified	0.250791	0.808196	5.99974	6.26713	6.56525	3.69476	0.753045	0	0.0104102	0.179818	0.355757	0.429589	1.5274	3.07528	1.62341	1.51249	0.60131			0.115141	0.14068	0.253281	0.129856	0.0782823	0.227545	0.104566	0.279058	0.0216802	0.132227	0.221902	0.125549	0.0969723	0		0	0	0.010812	0.251016	0.181116	0.129778	0.032457	0.032545
B_OTU004	Bacteria	Proteobacteria	Gammaproteobacteria	Methylococcales	Methylomonas_f	Methyloprofundus	Methyloprofundus_unclassified	14.9649	18.4071	19.0951	14.9376	9.64433	8.75866	14.7334	6.56877	9.29237	8.77677	5.32023	1.59645	2.1559	0.81765	0.205927	0.0820398	0.0178372	6.74903	9.69646	9.89355	11.9421	1.344	4.00643	0.185728	1.48562	0.114573	0.583245	0.619092	0.990621	0.271619	0.837431	0.45658	1.06399	1.05402	0.890032	2.45153	3.34839	3.27889	2.34578	2.00762	0.717896	0.262877
B_OTU002	Bacteria	Proteobacteria	Deltaproteobacteria	Desulfobacterales	Desulfobacteraceae	AXXL_g	AXXL_g_unclassified	0.00433013	0.0155255	0.014381	0.0392636	0.0584221	0.342219	0.280496	0.263423	0.922615	4.37195	8.71227	19.7778	12.1717	11.7914	2.92802	1.44649	0.715108	0.01844	0.051338	1.83432	8.25535	25.2796	27.6085	35.538	31.1299	26.0519	19.3001	17.9803	10.2447	8.4265	6.62215	7.06237	0.0186665	0.0376435	0.00347669	0.0201654	0.0495649	1.40267	6.56502	12.4898	16.4442	16.9765
B_OTU009	Bacteria	Proteobacteria	Deltaproteobacteria	Desulfobacterales	Desulfobacteraceae	AXXL_g	AXXL_g_unclassified	0.00433013	0	0	0.00218131	0.00233689	0.0133679	0	0.0336285	0	0.0127782	0.0566283	4.76858	0.480757	5.25017	9.27314	8.53429	18.6139	0	0.0128345	0.00368338	0.0734898	0.297527	0.471007	1.11024	0.896143	7.35215	3.97667	17.5676	14.9509	35.5252	49.1529	43.8946	0.0261331	0.0627392	0.0173834	0.0432115	0.132173	0.470553	0.852723	0.677966	0.681612	0.598141
B_OTU011	Bacteria	Proteobacteria	Deltaproteobacteria	Desulfobacterales	Desulfobacteraceae	Desulfobacteraceae_unclassified	Desulfobacteraceae_unclassified	0.00433013	0.00931532	0.0172572	0.0174505	0.0257057	0.032083	0.010545	0.00560475	0.00882885	0.138734	0.806954	2.84765	1.89298	1.00987	0.244538	0.00431788	0.00162156	0.0245866	0.0449207	0.213636	1.046	6.80209	5.20118	9.59594	4.88619	7.09375	7.06522	3.89429	2.76652	3.42998	1.83805	2.23792	0.0186665	0.207039	0.47283	0.325526	0.368983	1.39667	2.86883	5.02168	5.58248	6.6367
B_OTU014	Bacteria	Proteobacteria	Deltaproteobacteria	Desulfobacterales	Desulfobacteraceae	Desulfobacter	Desulfobacter_unclassified	0.00433013	0.0124204	0.0373907	1.04921	2.34156	4.8178	1.48895	0.0336285	0.0397298	2.46253	7.23144	10.1212	10.1485	2.36975	28.0382	56.1411	57.5427	0	0.00641725	0.0147335	0.00979864	0	0.0919038	0.606711	2.40562	0.972649	0.742312	1.61097	0.130418	0.73274	1.13805	0.476822	0.0597327	0.0439174	0.0139068	0.0288077	0.00550721	0.00599431	0	0	0.00259168	0
B_OTU018	Bacteria	Proteobacteria	Deltaproteobacteria	Desulfobacterales	Desulfobacteraceae	Desulfobacula	Desulfobacula_unclassified	2.75829	3.26036	4.06696	3.73658	5.4613	4.9595	3.43977	3.62067	3.03713	2.92255	2.62189	1.84046	1.15933	0.656989	0.196274	0.0626093	0	1.6473	1.6364	2.32789	2.71912	0.743819	1.03679	0.163028	0.623552	0.0292526	0.132556	0.0798828	0.141517	0	0.137425	0.179933	0.138132	1.81316	4.37715	5.54547	4.21302	7.29807	7.36385	5.51833	3.13075	1.40201
B_OTU024	Bacteria	Proteobacteria	Deltaproteobacteria	Desulfobacterales	Desulfobacteraceae	AXXL_g	AXXL_g_unclassified	0	0	0	0.00436262	0.0116844	0	0	0.0112095	0.00441443	0.0894471	0.0141571	0.163539	0	0.0717237	5.11278	0.561325	1.93939	0	0	0	0	0.00512978	0.011488	0.00825457	0.0238517	0.0195017	0.0132556	0	0.0471724	0.0315836	0.0150308	0.013495	0.00373329	0	0	0.00576153	0.0275361	0.236775	1.22995	0.139272	0.61682	0.41908
B_OTU029	Bacteria	Proteobacteria	Deltaproteobacteria	Desulfobacterales	Desulfobacteraceae	Desulfoconvexum	Desulfoconvexum_unclassified	0.0909327	0.341562	0.411298	1.07102	2.18499	2.20303	0.849924	0.0952808	0.278109	0.795896	5.56657	6.15736	3.48048	1.58366	4.55291	0.971524	1.77237	0.178253	0.211769	0.31677	1.02396	2.8419	1.49057	1.7087	2.1228	0.560675	0.636267	0.159766	0.144292	0.0315836	0.0751541	0.0787207	0.00373329	0.119204	0.0973473	0.0691384	0.110144	0.308707	0.291638	0.315333	0.282493	0.144773
B_OTU176	Bacteria	Proteobacteria	Deltaproteobacteria	Desulfobacterales	Desulfobacteraceae	Desulfofaba	Desulfofaba_gelida	0	0.0124204	0.0345145	0.261757	0.460366	0.384996	0.225662	0.044838	0.0838741	1.49687	10.0742	3.25001	0.207827	0.154923	0.0257409	0.00431788	0	0	0	0.00368338	0	0.0205191	0.002872	0.00412729	0.00681477	0.00487543	0.0397667	0.0066569	0	0.00631672	0	0.00674749	0	0	0	0	0	0	0	0	0	0
B_OTU010	Bacteria	Proteobacteria	Deltaproteobacteria	Desulfobulbaceae_o	Desulfobulbaceae	Desulfofustis	Desulfofustis_unclassified	9.55226	11.4703	10.0408	7.5168	6.82604	5.15467	4.30445	8.12129	5.29731	3.36065	1.86307	0.729434	0.856349	0.347143	0.167316	0.0388609	0.0194587	10.4124	11.7051	14.4315	9.28666	1.68257	2.74563	0.350819	1.26755	0.246209	0.371156	0.252962	0.4634	0.176868	0.53252	0.42959	2.7813	6.29274	6.88037	7.81552	5.39707	5.11914	4.68839	4.70109	2.50875	1.14675
B_OTU064	Bacteria	Proteobacteria	Deltaproteobacteria	Desulfobulbaceae_o	Desulfobulbaceae	EU287221_g	EU287221_s	0.0822725	0.0931532	0.0431431	0.0414449	0.0514115	0.0267358	0.0147629	0.0168143	0.0750452	0.0456363	0.033977	0.0726839	0.0851341	0.0946752	0	0.00215894	0	0.0737599	0.134762	0.0552507	0.0440939	0.0769468	0.022976	0.0681002	0.119259	0.0536298	0.092789	0.0332845	0.0582718	0.0505338	0.0386507	0.0607274	3.64743	5.42694	5.50708	2.44865	2.06521	0.311704	0.142649	0.0446722	0.00259168	0.0152393
B_OTU095	Bacteria	Proteobacteria	Deltaproteobacteria	Desulfobulbaceae_o	Desulfobulbaceae	Desulfobulbus	Desulfobulbus_unclassified	0.00866026	0	0	0.0109066	0.00233689	0.00802075	0	0.00560475	0.00882885	0.0146036	0.368084	2.49461	8.45582	13.6218	3.60694	4.24664	0.828617	0	0	0	0	0	0.002872	0	0	0	0	0	0	0	0	0.00224916	0.00746659	0	0	0.00288077	0	0	0	0	0	0
B_OTU119	Bacteria	Proteobacteria	Deltaproteobacteria	Desulfobulbaceae_o	Desulfobulbaceae	FJ264759_g	FJ264759_g_unclassified	0.103923	0.493712	0.313507	0.00218131	0	0	0	0.0112095	0	0	0	0	0	0	0	0.00215894	0	7.29608	8.09215	0.685108	0.00489932	0.0102596	0.00574399	0	0	0.00243772	0	0	0	0.0189502	0	0.00674749	0.126932	0.269779	0.222508	0.0374499	0	0	0	0.00525555	0	0
Major OTUs of Methanomicrobia, Deltaproteobacteria, and Methylococcales were selected based on more than 5% in relative abundance at each sample from MV420.
The color gradient from white to red indicates low to high relative abundance values.
‘ND’ denotes that the samples were not included due to the low number of sequences.
[truncated: 24 more columns]
